# Supplementary material for: Diversity of Mixotrophic Neutrophilic Thiosulfate- and Iron-Oxidizing Bacteria from Deep-Sea Hydrothermal Vents
Source: Microorganisms. 2022 Dec 30;11(1):100. doi: 10.3390/microorganisms11010100 (PMC9861301; doi:10.3390/microorganisms11010100)
Supplement: Supplementary file 1 [file microorganisms-11-00100-s001.zip]

Archive with 1 entries (1 files):
- microorganisms-2058893-supplementary.pdf
